# Supplementary material for: Understanding the Stability of Poorly Covered Pickering Emulsions Using on‐Chip Microfluidics
Source: Adv Sci (Weinh). 2025 Feb 2;12(12):2409903. doi: 10.1002/advs.202409903 (PMC11948060; doi:10.1002/advs.202409903)
Supplement: Supplementary file 8 — Supporting Data [file ADVS-12-2409903-s005.xlsx]

## Sheet: Figure 1E
Batch 1	Batch 2	Batch 3
64.59	84.02	101.74
65.9	84.44	99.83
64.77	84.4	101.16
64.19	83.6	100.61
63.07	83.77	101.33
63.73	83.6	100.22
66.51	83.72	101.87
64.87	83.78	103.01
64.87	83.55	98.93
66.96	84.01	102.34
66.76	83.68	103.02
66.41	83.61	101.89
63.65	82.89	100.61
64.09	84.1	100.83
64.59	82.91	100.38
65.94	83.63	101.9
64.22	83.16	102.52
68.29	83.26	105.51
65.43	83.26	101.74
64.7	83.19	101.43
67.66	83.52	98.33
65.43	82.87	104.87
66.71	83.4	101.5
67.31	83.75	105.09
66.41	84.75	100.53
65.97	84.12	100.15
67.8	81.99	99.71
68.34	83.39	105.28
63.75	83.42	99.62
66.88	83.6	100.02
66.38	83.36	104.2
68.34	82.59	105.17
65.84	84.1	101.28
66.71	83.49	105.61
65.95	83.35	100.22
64.3	82.83	103.96
65.87	82.55	103.76
67.29	82.56	100.29
66.88	84.08	100.56
65.79	84.13	104.25
66.46	83.49	106
67.74	83.03	104.2
66.18	84.77	101.92
66.07	80.96	100.2
64.85	81.43	100.86
64.75	80.26	103.79
67.74	80.2	99.16
65.79	80.44	101.54
65.46	82.93	104.61
67.47	82.08	101.31
68.16	81.77	103.37
66.31	81.43	104.39
65.95	83.24	98.51
66.81	82.68	104.06
66.52	82.39	104.16
66.59	80.44	105.25
66.2	84.34	106.4
66.15	83.45	101.73
64.67	83.43	107.93
65.43	82.39	106.65
65.45	81.87	99.27
65.59	81.5	99
64.47	81.84	100.79
65.66	82.35	104.74
67.12	82.56	108.31
64.25	83.42	104.09
64.29	81.95	104.05
66.13	85.62	108.74
62.22	85.65	106.1
62.73	86.17	104.23
60.98	82.07	106.72
62.89	82.33	102.94
62.2	83.04	105.59
64.49	83.69	105.84
63.53	82.52	103.71
62.61	83.36	107.91
62.66	83.85	107.28
60.61	84.56	104.88
60.93	84.84	104.84
61.26	84.63	103.28
58.57	85.2	102.28
61.85	83.8	103.8
62.44	84.42	103.5
60.55	84.91	100.29
61.35	85.77	100.32
65.35	83.26	100.48
61.7	84.21	103.25
62.04	84.92	103.97
64.65	83.63	102.39
60.84	84.89	103.24
61.43	85.07	108.82
60.96	83.99	100.95
60.57	84.76	101.94
62.47	83.31	108.46
66.71	84.01	108.68
62.82	84.02	109.7
61.8	83.37	102.16
61.68	83.05	105.38
61.59	83.52	102.25
61.01	82.77	106.04
62.72	80.93	102.82
61.14	82.49	104.24
64.05	83.9	102.76
65.23	82.77	108.82
62.15	79.8	109.29
61.56	83.96	109.11
63.99	83.64	109.13
63.57	83.77	102.33
62.39	82.49	101.98
62.22	83.06	101.8
61.14	81.95	105.94
62.65	83.28	103.09
61.14	80.09	99.52
63.92	77.68	107.89
63.78	79.22	108.58
62.34	80.09	108.28
61.52	79.48	109.5
64.75	80.35	103.64
63.28	81.37	104.36
63.02	83.2	105.68
63.09	80.45	106.61
65.51	83.01	102.66
63.35	83.05	108.75
66.71	82.79	107.04
64.09	78.48	107.7
63.06	80.12	108.07
62.58	80.67	109.18
61.78	84.17	108.38
61.99	84.84	108.44
58.39	83.92	98.47
61.59	84.95	101.19
65.56	84.53	99.61
61.07	82.94	102
60.45	84.36	106.87
61.12	83.58	108.31
60.16	84.84	103.39
60.91	83.39	106.25
66.73	83.84	105.05
58.13	83.48	107.45
66.94	83	107.29
67.71	82.54	107.46
57.14	83.33	107.46
64.65	81.34	98.81
58.57	85.64	109.05
63.68	79.84	106.43
60.71	81.12	106.27
65.89	81.47	108.7
60.59	82.89	105.97
63.29	82.26	106.3
59.53	81.47	106.25
66.51	81.13	105.05
61.47	76.38	107.45
62.15	80.52	107.29
59.1	82.15	107.46
62.46	80.87	107.46
60.18	80.23	105.87
58.57	81.33	108.68
60.78	83.42	108.11
58.2	84.43	109.53
61.43	84.79	107.62
58	84.17	104.49
56.82	83.53	106.5
64.82	84.17	108.14
61.21	84.7	106.72
60.29	85.6	105.39
63.24	85.6	108.6
60	81.9	106.06
57.57	82.16	106.51
58.61	82.2	106.43
59.84	83.88	108.47
62.15	81.97	105.32
57.18	81.82	105.26
59.44	82.19	106.72
63.26	81.13	105.04
59.3	82.86	106.41
58.94	82.93	106.83
59.86	82.85	107.78
67.23	79.13	106.81
60.18	81.99	107.36
66.71	82.32	104.74
59.48	82.85	104.07
58.88	82.14	106.33
58.86	81.09	104.84
61.63	79.95	106.23
65.74	83.93	99.51
	81.42
	80.74

## Sheet: Figure 2B
0.125 wt%
Position
	MGV_droplet	MGV_background	(MGV_background-MGV_droplet)/MGV_background	Average	SD
1	111.135	128.915	0.13792	0.128784	0.00900895
	110.304	127.009	0.131526
	110.781	128.133	0.135422
	110.388	125.804	0.12254
	110.982	125.618	0.116512
2	106.761	125.543	0.149606	0.143285	0.00586681
	107.392	124.06	0.134354
	107.493	125.214	0.141526
	108.635	126.886	0.143838
	107.426	125.954	0.147101
3	104.384	124.724	0.16308	0.15776	0.00813614
	106.443	126.498	0.15854
	105.408	124.036	0.150182
	106.035	127.433	0.167916
	109.052	128.158	0.149082
4	102.12	121.959	0.162669	0.170839	0.00773236
	102.216	122.97	0.168773
	102.398	125.433	0.183644
	103.356	124.359	0.16889
	102.346	123.341	0.170219
5	98.884	115.201	0.141639	0.181969	0.0240286
	99.249	123.287	0.194976
	100.494	125.52	0.199379
	101.404	126.111	0.195915
	102.295	124.437	0.177937
0.0625 wt%
Position
1	165.484	187.609	0.117931	0.1241	0.0116904
	165.267	188.367	0.122633
	164.499	185.915	0.115192
	163.123	185.435	0.120322
	161.716	189.013	0.144419
3	158.464	186.604	0.150801	0.130776	0.0166418
	158.585	185.776	0.146364
	162.754	184.751	0.119063
	162.385	185.235	0.123357
	159.137	179.673	0.114297
5	160.319	188.242	0.148336	0.140239	0.00827813
	162.705	186.348	0.126876
	160.764	186.566	0.1383
	158.467	185.167	0.144194
	158.033	184.508	0.14349

## Sheet: Figure 3B
across bridge											across bare interface
	Measurement 1	Measurement 2	Measurement 3	Measurement 4	Measurement 5		Average	SD				Measurement 1	Measurement 2	Measurement 3	Measurement 4	Measurement 5		Average	SD
Distance_(microns)											Distance_(microns)
0	131	166	127	141	144		141.8	15.2217			0	128	127	160	155	115		137	19.4808
1.299	154.072	163.752	152.512	139.394	149.447		151.835	8.77437			1.299	123.493	136.66	162.978	152.768	121.8		139.54	18.0612
2.598	149.792	162.344	160.384	155.438	170.889		159.769	7.88925			2.598	130.001	139.394	152.292	145.372	126.459		138.704	10.6683
3.897	152.536	172.04	158.96	159.806	178.477		164.364	10.5827			3.897	132.785	141.088	133.897	144.484	122.267		134.904	8.59095
5.196	153.016	160.656	153.408	157.782	270.938		179.16	51.4035			5.196	147.208	141.536	130.285	120.674	120.403		132.021	12.1236
6.494	173.2	178.4	172.4	187.35	436.073		229.485	115.64			6.494	135.74	123.57	128.74	126.92	124.35		127.864	4.85995
7.793	192.72	272.856	165.896	597.23	637.198		373.18	226.661			7.793	136.326	138.165	124.557	124.125	125.898		129.814	6.84638
9.092	296.44	480.824	165.496	1449.97	905.762		659.698	522.795			9.092	136.153	132.6	118.133	118.739	119.415		125.008	8.65589
10.391	555.048	856.376	250.792	1345.46	1260.45		853.625	463.673			10.391	152.925	122.576	122.677	116.931	118.174		126.657	14.9084
11.69	1015.2	1313.28	673.408	518.496	1135.38		931.152	328.447			11.69	129.059	118.444	113.377	114.205	118.618		118.741	6.24336
12.989	1290.2	1600.2	1606.8	200.07	604.81		1060.42	630.57			12.989	143.76	121.98	127.92	120.26	132.26		129.236	9.42127
14.288	1152.42	1241.18	1961.98	143.22	265.502		952.863	753.204			14.288	147.415	128.639	137.915	125.783	145.931		137.137	9.80692
15.587	850.176	916.184	718.528	135.118	168.88		557.777	377.384			15.587	145.83	138.603	144.57	132.008	136.317		139.466	5.76282
16.886	578.168	510.032	237.064	134.904	149.678		321.969	207.901			16.886	139.909	137.218	136.703	135.945	137.936		137.542	1.50963
18.184	381.968	283.408	147.84	136.878	129.2		215.859	112.394			18.184	148.419	145.012	145.829	134.777	136.558		142.119	6.05523
19.483	240	194.4	133.6	141.31	131.652		168.192	47.6908			19.483	128.69	140.36	141.78	136.25	145.22		138.46	6.33772
20.782	207.584	158.064	145.44	136.338	149.626		159.41	28.0435			20.782	132.91	138.357	139.875	134.965	153.336		139.889	8.00184
22.081	171.136	160.336	146.24	140.527	157.091		155.066	12.0354			22.081	147.437	139.105	148.116	132.465	145.587		142.542	6.66457
23.38	179.136	151.32	143.248	127.649	150.812		150.433	18.6784			23.38	139.322	134.684	150.568	140.734	143.154		141.693	5.84307
24.679	169.048	142.976	147.504	129.61	154.78		148.784	14.5739			24.679	139.644	143.765	143.363	139.796	145.312		142.376	2.5321
25.978	162.6	141	157.4	137.76	147.96		149.344	10.5635			25.978	141.44	137.44	153.4	145.76	132.08		142.024	8.11801
27.277	181.216	148.944	146.704	138.534	143.018		151.683	16.974			27.277	150.7	134.554	159.918	141.033	134.852		144.211	10.9519
28.576	173.864	140.744	146.008	145.971	137.035		148.724	14.5541			28.576	126.477	139.414	171.083	140.811	143.812		144.319	16.3652
29.874	166.776	148.072	129.368	142.018	142.469		145.741	13.6065			29.874	146.611	146.167	157.231	134.005	142.919		145.387	8.33717
31.173	166.896	144.176	125.416	137.29	142.746		143.305	15.1146			31.173	143.174	149.798	167.269	141.974	135.354		147.514	12.1745
32.472	164	157	131	140.125	133.188		145.063	14.6992			32.472	138.5	156.75	156.5	150.5	129.25		146.3	12.0667
33.771	172.288	157.384	143.904	140.938	139.648		150.832	13.9128			33.771	144.763	142.961	146.472	147.023	136.465		143.537	4.26084
35.07	170.2	162.328	129.952	156.37	140.33		151.836	16.4254			35.07	145.674	155.804	149.042	150.197	151.263		150.396	3.67981
36.369	170.512	154.504	131.424	159.725	158.683		154.97	14.4272			36.369	139.91	162.397	141.886	165.958	152.064		152.443	11.7304
37.668	160.368	145.704	139.96	151.205	152.394		149.926	7.64704			37.668	140.904	157.878	145.005	165.564	147.081		151.286	10.1517
38.967	154.2	150.8	143.4	141.67	159.3		149.874	7.37631			38.967	143.8	148.46	145.84	151.08	143.92		146.62	3.12762
40.266	160.136	144.4	145.592	157.53	145.725		150.677	7.52025			40.266	156.98	155.14	151.318	167.887	150.661		156.397	6.93983
41.564	170.568	141.096	143.56	167.368	150.84		154.686	13.5678			41.564	160.643	152.701	149.608	177.398	150.272		158.125	11.6344
42.863	169.168	151.664	137.352	157.846	146.437		152.493	11.9721			42.863	159.972	149.871	154.335	185.515	141.28		158.195	16.7322
44.162	167.312	155.56	138.88	168.076	141.671		154.3	13.7654			44.162	173.522	147.766	162.073	192.664	149.931		165.191	18.5093
45.461	157.8	155.6	145	166.085	140.465		152.99	10.2731			45.461	162.34	157.75	151.25	174.32	151.74		159.48	9.47416
46.76	149.544	147.984	140.36	183.541	142.968		152.879	17.5371			46.76	164.416	128.784	150.661	155.026	149.87		149.751	13.0704
48.059	144.6	152.112	130.24	186.206	141.753		150.982	21.2023			48.059	171.82	140.046	153.358	180.089	144.421		157.947	17.3722
49.358	153.888	158.896	129.728	178.303	139.834		152.13	18.6208			49.358	167.162	152.086	151.074	193.648	141.626		161.119	20.3538
50.657	158.536	142.504	141.2	187.887	144.328		154.891	19.7134			50.657	153.183	135.507	128.592	159.922	149.626		145.366	12.9393
51.956	162.8	140.8	147.4	197	141.6		157.92	23.5646			51.956	170.68	148.88	147.88	168.84	155.08		158.272	10.8632
53.254	161.104	146.896	143.976	172.581	143.547		153.621	12.7986			53.254	175.112	151.692	156.743	168.326	156.778		161.73	9.65336
54.553	146.536	145.824	141.52	160.183	144.045		147.622	7.28389			54.553	202.651	134.975	161.446	160.438	151.877		162.277	24.9385
55.852	152.232	159.816	144.76	156.917	131.356		149.016	11.3951			55.852	185.877	151.126	166.651	153.566	158.569		163.158	14.0194
57.151	156.376	167.872	139.696	158.662	154.835		155.488	10.174			57.151	176.938	139.296	149.054	153.184	155.282		154.751	13.841
58.45	164.8	155	123.6	165.518	140.242		149.832	17.8668			58.45	179.94	153.62	155.06	159.58	146.75		158.99	12.5832
59.749	174.48	154.84	135.528	172.146	148.983		157.195	16.3152			59.749	182.978	158.902	158.678	153.963	147.826		160.47	13.365
61.048	171.16	144.928	138.824	146.264	140.562		148.348	13.1125			61.048	185.923	143.841	155.294	150.593	158.19		158.768	16.1201
62.347	153.416	141.008	131.52	153.155	149.81		145.782	9.42151			62.347	168.317	157.787	154.624	159.877	143.96		156.913	8.84045
63.646	156.496	141.792	146.744	159.259	158.341		152.526	7.80318			63.646	158.787	157.593	153.031	150.315	145.625		153.07	5.38895
64.944	161	141	144	159.25	145.75		150.2	9.23884			64.944	154	155.5	158.5	155	141		152.8	6.80625
66.243	172.584	137.112	130.368	154.403	144.393		147.772	16.4891			66.243	149.76	159.38	171.418	162.39	157.647		160.119	7.85477
67.542	173.472	137.176	139.776	144.227	154.91		149.912	14.8098			67.542	155.197	158.59	191.29	167.6	147.582		164.052	16.8374
68.841	170.552	155.848	153.528	154.903	146.852		156.337	8.6922			68.841	136.493	163.688	205.762	171.36	144.58		164.377	27.0712
70.14	158.672	147.64	153.944	150.572	149.345		152.035	4.36997			70.14	149.827	188.538	204.648	180.059	157.613		176.137	22.4577
71.439	162.4	150.6	146.4	150.895	152.91		152.641	5.94716			71.439	142.64	188.86	214.23	171.62	152.41		173.952	28.6989
72.738	153.112	148.192	146.584	139.011	154.099		148.2	6.04101			72.738	134.486	176.042	225.917	163.773	140.27		168.098	36.4999
74.037	157.72	148.176	151.568	152.149	160.067		153.936	4.84474			74.037	150.023	179.506	198.902	173.507	143.468		169.081	22.5656
75.336	158.992	143.752	150.792	163.668	140.466		151.534	9.82937			75.336	154.286	184.66	204.653	175.973	147.997		173.514	23.0258
76.634	157.824	151.592	138.184	147.571	141.133		147.261	7.91162			76.634	154.281	202.2	205.014	180.657	148.099		178.05	26.3585
77.933	157.2	165.8	149.8	147.08	141.04		152.184	9.57182			77.933	144.76	209.88	208.8	165.28	149.64		175.672	31.6578
79.232	159.392	144.744	143.304	144.359	138.303		146.02	7.90769			79.232	138.931	196.324	218.667	158.848	134.728		169.5	36.7218
80.531	169.424	140.976	149.472	147.961	144.966		150.56	11.0333			80.531	146.572	194.242	222.462	164.843	147.253		175.074	32.8028
81.83	176.328	147.616	138.288	153.456	145.767		152.291	14.4882			81.83	149.583	190.705	229.424	166.92	147.628		176.852	34.1028
83.129	175.432	159.312	140.376	150.094	134.936		152.03	16.0659			83.129	158.096	220.072	247.827	178.472	148.003		190.494	42.313
84.428	183	155.8	146	145.173	139.557		153.906	17.2823			84.428	130.75	197.85	241.09	170.14	148.48		177.662	43.4154
85.727	175.184	153.68	139.448	153.221	145.408		153.388	13.5387			85.727	144.492	191.046	235.239	165.221	141.325		175.465	38.8765
87.026	178.856	146.776	145.784	161.26	146.354		155.806	14.4254			87.026	153.615	189.517	210.443	164.052	147.086		172.943	26.4675
88.324	181.632	146.656	155.296	174.402	145.971		160.791	16.3496			88.324	149.307	195.642	214.059	159.65	157.101		175.152	28.1412
89.623	179.312	150.16	146.912	167.242	156.249		159.975	13.3003			89.623	158.369	183.948	216.98	174.819	161.508		179.125	23.5371
90.922	182.8	139.2	135.4	177.12	146.68		156.24	22.1216			90.922	158.72	183.14	223.74	157.22	169		178.364	27.3972
92.221	175.76	150.448	146.896	161.705	136.041		154.17	15.152			92.221	140.06	167.829	203.093	159.68	166.08		167.348	22.8198
93.52	174.024	154.528	156.032	164.187	139.731		157.7	12.6914			93.52	156.037	152.643	182.067	157.989	166.618		163.071	11.8055
94.819	170.272	143.216	135.568	180.657	137.702		153.483	20.5894			94.819	145.145	143.471	176.302	162.483	150.266		155.533	13.7912
96.118	169.224	148.184	141.464	173.024	141.914		154.762	15.2301			96.118	147.218	147.226	167.491	161.663	156.337		155.987	8.92106
97.417	152	146	129	168.125	135.188		146.063	15.2594			97.417	143.5	165.75	152.75	141	157		152	10.098
98.716	155.2	157.512	150.304	162.232	128.774		150.804	13.0431			98.716	138.328	146.579	154.376	151.803	154.072		149.032	6.74967
100.015	163.152	143.456	135.176	150.969	129.268		144.404	13.3205			100.015	138.31	133.515	154.985	156.79	159.399		148.6	11.8102
101.313	159.024	146.696	148.976	155.142	134.23		148.814	9.50648			101.313	146.851	148.013	161.822	148.514	150.598		151.16	6.11274
102.612	159	145.632	139.208	165.068	136.645		149.111	12.4297			102.612	146.197	143.714	135.734	145.465	159.06		146.034	8.38897
103.911	166.6	149.4	135	172.84	135.96		151.96	17.3241			103.911	146.52	134.16	147.96	138.84	160.88		145.672	10.2034
105.21	166.944	156.344	150.576	165.008	139.359		155.646	11.2556			105.21	147.239	137.19	145.051	133.962	150.635		142.815	6.99527
106.509	202.736	153.896	145.36	151.483	137.778		158.251	25.6369			106.509	138.763	142.387	151.182	137.539	153.947		144.764	7.40573
107.808	320.272	149.752	133.704	145.949	129.282		175.792	81.2061			107.808	130.866	142.196	155.964	144.567	165.848		147.888	13.4255
109.107	630.848	143.536	141.952	130.342	136.112		236.558	220.476			109.107	144.565	138.131	147.435	139.104	140.6		141.967	3.9188
110.406	1051.4	149	144	147.842	167.057		331.86	402.334			110.406	137.56	135.58	142.09	135.62	143.99		138.968	3.86127
111.705	1408.22	169.68	141.712	168.375	218.413		421.279	552.408			111.705	120.757	144.549	141.527	138.258	149.658		138.95	11.0015
113.003	1608.06	213.936	144.952	178.543	348.126		498.723	624.914			113.003	129.535	140.103	144.411	127.086	135.688		135.365	7.19209
114.302	1217.94	365.904	149.424	424.813	720.61		575.739	412.907			114.302	130.253	129.155	142.502	122.939	139.413		132.852	7.98207
115.601	796.536	660.848	174.976	1586.14	1098.72		863.443	523.725			115.601	129.935	129.026	131.144	120.176	127.951		127.646	4.338
116.9	450.4	1016.2	451.2	2472.11	1187.51		1115.48	827.51			116.9	118.28	138.28	129.1	130.82	133.06		129.908	7.36071
118.199	252.888	1264.1	1524.26	1265.66	909.425		1043.27	492.998			118.199	119.397	131.703	120.596	139.288	118.444		125.886	9.20492
119.498	190.448	1107.02	1545.03	358.086	521.443		744.407	565.314			119.498	117.299	122.283	124.522	116.392	117.194		119.538	3.63253
120.797	163.272	820.72	649.432	192.82	288.701		422.989	294.928			120.797	111.547	116.799	120.416	117.219	111.839		115.564	3.80203
122.096	157.904	478.736	192.92	153.467	196.058		235.817	137.188			122.096	107.589	117.9	115.731	110.682	111.998		112.78	4.08908
123.395	152.2	246.6	135.2	139.7	163.148		167.37	45.6231			123.395	107.59	125.54	111.48	118.6	115.45		115.732	6.87156
124.693	143.824	171.176	128.176	145.261	143.669		146.421	15.5029			124.693	115.858	122.616	110.493	106.427	121.478		115.374	6.96085
125.992	137.656	160.192	136.768	134.914	145.466		142.999	10.4214			125.992	114.641	138.042	113.498	115.382	126.869		121.686	10.6159
127.291	139.872	153.824	134.608	139.77	140.534		141.722	7.17132			127.291	111.522	165.835	111.91	115.824	115.615		124.141	23.3939
128.59	147.048	148.304	127.288	144.126	140.203		141.394	8.47905			128.59	108.425	173.431	112.57	116.688	120.315		126.286	26.7281
129.889	137	164	135	153	130		143.8	14.2021			129.889	119	163	111	106	131		126	22.7376

## Sheet: Figure 4C
0.125 wt%
Hours	Measurement 1	Measurement 2	Measurement 3
1	0	0	0
2	0	0	0
3	0	0	0
4	0	0	0
5	0	0	0
6	0	0	0
7	0	0	0
8	0	0	0
9	0	0	0
10	0	0	0
11	0	0	0
12	0	0	0
Droplet number	146	190	96
0.0625 wt%
Hours	Measurement 1	Measurement 2	Measurement 3	Coalescence Percent 1	Coalescence Percent 2	Coalecence Percent 3	Average	STD.E
1	0	0	1	0	0	1.19048	0.396825	0.396825
2	0	0	2	0	0	2.38095	0.793651	0.793651
3	0	0	2	0	0	2.38095	0.793651	0.793651
4	1	0	2	1.11111	0	2.38095	1.16402	0.687831
5	1	0	2	1.11111	0	2.38095	1.16402	0.687831
6	1	0	2	1.11111	0	2.38095	1.16402	0.687831
7	1	0	3	1.11111	0	3.57143	1.56085	1.05522
8	2	0	3	2.22222	0	3.57143	1.93122	1.0412
9	2	0	3	2.22222	0	3.57143	1.93122	1.0412
10	2	0	3	2.22222	0	3.57143	1.93122	1.0412
11	2	0	3	2.22222	0	3.57143	1.93122	1.0412
12	2	0	3	2.22222	0	3.57143	1.93122	1.0412
Droplet number	90	186	84

## Sheet: Figure S1
Measurements	Zeta potential
	mV		Average	Standard deviation
1	-30.9		-28.44	2.05012
2	-25.7
3	-30
4	-27.8
5	-27.8

## Sheet: Figure S6
Hydrophobic (before plasma tratment)			Average	Standard deviation
No.	Theta(M)[deg]
1	104.3		101.64	1.7126
2	102.4
3	100.8
4	100.2
5	100.5
Hydrophilic (after plasma treatment and 4 weeks storage in water)
No.
1	19.8		19.42	0.238747
2	19.3
3	19.2
4	19.3
5	19.5
